# Supplementary material for: Reduced bacterial mortality and enhanced viral productivity during sinking in the ocean
Source: ISME J. 2022 Apr 1;16(6):1668–75. doi: 10.1038/s41396-022-01224-9 (PMC9123201; doi:10.1038/s41396-022-01224-9)
Supplement: Supplementary file 5 — Table S1 [file 41396_2022_1224_MOESM5_ESM.xlsx]

## Sheet: Sheet1
Table S1. Environmental and biological parameters of the sampling stations with different layers in the SCS. Euk: picoeukaryotic abundance, Syn: Synechococcus abundance, Pro: Prochlorococcus abundance, Bac: heterotrophic bacterial abundance, VA: viral abundance, VPR: viral production rate, VDR: viral decay rate, and ND: not detected.
Stations	Longitude	Latitude	Depth	Temperature	Salinity	+				Euk	Syn	Pro	Bac	VA	Lytic VPR	Lysogenic VPR	VDR
	(°E)	(°N)	(m)	(°C)		(μmol l–1)	(μmol l–1)	(μmol l–1)	(μmol l–1)	(cells ml–1)	(cells ml–1)	(cells ml–1)	(cells ml–1)	(viruses ml–1)	(% h–1)	(% h–1)	(% h–1)
A9	114	22	5	27.9	29.6	59.285	56.242	5.677	0.4	6.54 ± 0.69 × 103	1.04 ± 0.09 × 104	6.30 ± 0.05 × 104	1.77 ± 0.07 × 106	9.84 ± 0.22 × 106	4.30 ± 0.69	6.01 ± 2.26	1.31 ± 0.11
			30	23.2	34.4	4.776	9.467	0.928	0.428	1.57 ± 0.34 × 103	3.31 ± 0.25 × 105	2.48 ± 0.17 × 103	1.81 ± 0.04 × 106	1.33 ± 0.06 × 107	7.51 ± 1.39	4.53 ± 0.67	0.58 ± 0.10
J2	114.33	21.33	5	29.7	33.1	0.085	0.63	0.015	0.183	3.70 ± 0.32 ×103	3.71 ± 0.43 × 104	3.23 ± 0.24 × 104	1.31 ± 0.15 × 106	9.97 ± 0.31 × 106	2.94 ± 0.89	1.21 ± 0.52	1.25 ± 0.06
			50	24.6	34.1	0.071	0.809	0.017	0.203	3.08 ± 0.47 ×103	1.85 ± 0.19 × 105	5.22 ± 0.35 × 104	1.40 ± 0.09 × 106	1.09 ± 0.14 × 107	4.01 ± 1.72	4.02 ± 0.88	1.16 ± 0.51
J4	114.67	20.66	5	29.7	33.5	0.093	0.254	0.013	0.173	8.63 ± 1.93 × 102	6.39 ± 0.62 × 104	1.57 ± 0.08 × 103	9.64 ± 0.10 × 105	1.01 ± 0.01 × 107	4.19 ± 2.11	12.28 ± 1.91	2.68 ± 0.06
			50	24.7	34.3	3.371	3.962	0.159	0.415	4.60 ± 0.65 × 103	3.86 ± 0.19 × 104	1.02 ± 0.03 × 105	1.04 ± 0.03 × 106	8.45 ± 0.69 × 106	7.56 ± 3.43	10.16 ± 4.56	1.89 ± 0.28
			90	19.1	34.6	9.932	11.388	0.043	0.815	9.37 ± 4.05 × 102	2.18 ± 0.14 × 104	1.33 ± 0.07 × 104	5.45 ± 0.16 × 105	3.22 ± 0.12 × 106	6.21 ± 3.69	5.09 ± 1.67	2.05 ± 0.17
I1	115	20	5	29.7	33.5	0.087	0.956	0.013	0.16	1.51 ± 0.43 × 102	9.23 ± 0.70 × 104	3.94 ± 0.43 × 102	7.21 ± 0.02 × 105	9.70 ± 0.19 × 106	2.47 ± 1.43	7.03 ± 0.47	4.14 ± 0.50
			75	21.9	34.4	4.014	6.983	0.038	0.544	3.12 ± 0.30 × 103	3.41 ± 0.21 × 104	3.93 ± 0.25 × 104	4.44 ± 0.18 × 105	4.42 ± 0.12 × 106	31.12 ± 6.34	3.83 ± 0.69	3.83 ± 1.24
			200	14.2	34.5	15.184	18.495	0.034	1.116	0.91 ± 1.28 × 102	2.31 ± 0.01 × 104	4.24 ± 2.57 × 102	2.51 ± 0.04 × 105	1.67 ± 0.01 × 106	9.75 ± 0.74	2.77 ± 1.09	2.27 ± 0.68
			500	8.5	34.4	24.303	52.901	ND	4.691	ND	4.56 ± 0.34 × 104	9.10 ± 4.30 × 101	1.47 ± 0.19 × 105	1.00 ± 0.01 × 106	10.19 ± 2.80	5.01 ± 1.22	2.86 ± 0.39
K3	115.5	19	5	29.8	33.37	0.058	1.288	ND	0.19	9.51 ± 2.34 × 102	4.88 ± 0.13 × 104	1.48 ± 0.13 × 103	8.03 ± 0.28 × 105	7.55 ± 0.14 × 106	7.39 ± 1.28	3.51 ± 1.55	1.18 ± 0.21
			75	22.2	34.25	1.593	2.075	0.265	0.357	3.80 ± 0.27 × 103	3.04 ± 0.03 × 104	6.19 ± 0.19 × 104	5.54 ± 0.22 × 105	7.50 ± 0.27 × 106	2.28 ± 0.12	4.31 ± 0.64	0.77 ± 0.04
			200	15.7	34.56	14.985	17.804	ND	1.117	4.50 ± 2.50 × 101	2.82 ± 0.04 × 104	4.99 ± 1.51 × 102	1.87 ± 0.03 × 105	2.01 ± 0.12 × 106	1.92 ± 0.34	3.98 ± 0.72	1.05 ± 0.01
			1000	4.4	34.53	34.465	108.358	ND	8.949	1.50 ± 2.10 × 101	2.41 ± 0.01 × 104	2.72 ± 0.80 × 102	1.65 ± 0.01 × 105	7.88 ± 0.09 × 105	6.16 ± 0.62	4.51 ± 0.55	0.9 ± 0.35
SEATS	116	18	5	29.5	33.4	0.127	0.748	0.003	0.203	8.18 ± 0.43 × 102	3.41 ± 0.06 × 104	1.97 ± 0.64 × 102	8.82 ± 0.39 × 105	7.41 ± 0.15 × 106	7.54 ± 0.91	5.79 ± 2.22	2.01 ± 0.10
			75	21.3	34.29	2.481	3.638	0.25	0.42	4.03 ± 0.49 ×103	1.15 ± 0.12 × 104	1.08 ± 0.03 × 105	4.84 ± 0.03 × 105	1.16 ± 0.02 × 107	3.73 ± 1.97	8.89 ± 1.35	1.17 ± 0.06
			200	14.9	34.54	18.769	22.202	ND	1.255	1.50 ± 3.60 × 101	1.30 ± 0.05 × 104	3.63 ± 1.28 × 102	1.82 ± 0.17 × 105	1.75 ± 0.15 × 106	4.59 ± 1.53	9.52 ± 1.78	1.35 ± 0.05
			1000	4.7	34.52	36.289	106.977	0.001	2.299	ND	2.25 ± 0.06 × 104	1.81 ± 0.43 × 102	7.68 ± 2.70 × 104	5.91 ± 0.37 × 105	22.73 ± 5.98	14.81 ± 3.43	0.95 ± 0.39
