# Supplementary material for: Reduced bacterial mortality and enhanced viral productivity during sinking in the ocean
Source: ISME J. 2022 Apr 1;16(6):1668–75. doi: 10.1038/s41396-022-01224-9 (PMC9123201; doi:10.1038/s41396-022-01224-9)
Supplement: Supplementary file 6 — Table S2 [file 41396_2022_1224_MOESM6_ESM.xlsx]

## Sheet: Sheet1
Table S2. Results of the multivariate regression analysis with forward selection (DISTLM-forward) to explain the variability in the VBR in the SCS.
Variable	Pseudo-F	p level	Explained variance	Cumulative variance
Viral abundance	85.99	0	0.52	0.52
concentration	5.82	0.02	0.03	0.55
Synechococcus abundance	5.14	0.03	0.02	0.57
